# Supplementary material for: Genomic and transcriptomic characterization of Pseudomonas aeruginosa small colony variants derived from a chronic infection model
Source: Microb Genom. 2019 Mar 28;5(4):e000262. doi: 10.1099/mgen.0.000262 (PMC6521587; doi:10.1099/mgen.0.000262)
Supplement: Supplementary File 2 [file mgen-5-262-s002.xlsx]

## Sheet: Sheet1
Feature ID	EDGE test: group 2 vs group 1, tagwise dispersions - Fold change	EDGE test: group 2 vs group 1, tagwise dispersions - FDR p-value correction	Functional group	PA01 Mapping ID	Annotations - Source reference id
dnaA	-4.41718	0.0143925	DNA replication, recombination, modification and repair	PA0001	NHmuc_00001
NHmuc_00055	6.91299	6.09029e-07	hypothetical, unclassified, unknown	PA0050	NHmuc_00055
NHmuc_00056	3.7973	0.000467657	hypothetical, unclassified, unknown	PA0050	NHmuc_00056
NHmuc_00058	2.40384	0.0263708	Cell Wall/LPS/Capsule	PA0052	NHmuc_00058
osmC	-4.1243	0.00518475	oxidative stress	PA0059	NHmuc_00064
NHmuc_00065	-2.69536	0.025427	hypothetical, unclassified, unknown	PA0060	NHmuc_00065
NHmuc_00067	-3.94727	0.000196897	Cell Wall/LPS/Capsule	PA0062	NHmuc_00067
NHmuc_00073	3.81567	0.000341974	transcription regulator	PA0068	NHmuc_00073
NHmuc_00107	-4.00624	0.0141241	energy metabolism	PA0102	NHmuc_00107
NHmuc_00127	9.93897	5.84887e-07	Secreted Factors (Virulence factors, toxins, biofilm enzymes, alginate)	PA0122	NHmuc_00127
NHmuc_00129	-2.07832	0.0361612	phage, transposon or plasmid	PA0124	NHmuc_00129
NHmuc_00130	-6.32577	0.000829674	transcription regulator	PA0125	NHmuc_00130
NHmuc_00133	-5.81917	0.00906519	fatty acid, phospholipid and rhamnolipid metabolism	PA0128	NHmuc_00133
ahpC	17.6452	8.97871e-08	oxidative stress	PA0139	NHmuc_00144
ahpF	28.0695	8.39621e-13	oxidative stress	PA0140	NHmuc_00145
ppk2	2.76581	0.0304349	Energy metabolism	PA0141	NHmuc_00146
aer2	2.75485	0.0298454	Energy metabolism	PA0176	NHmuc_00180
NHmuc_00181	4.29657	3.1021e-06	Chemotaxis	PA0177	NHmuc_00181
NHmuc_00182	2.97796	0.00410221	two-component regulatory system	PA0178	NHmuc_00182
NHmuc_00183	3.5866	2.73725e-06	two-component regulatory system	PA0179	NHmuc_00183
NHmuc_00205	5.25204	8.46278e-06	hypothetical, unclassified, unknown	PA0200	NHmuc_00205
NHmuc_00206	-2.14046	0.0344753	energy metabolism	PA0201	NHmuc_00206
NHmuc_00215	2.6187	0.0237082	Energy metabolism	PA0209	NHmuc_00215
mdcC	3.23957	0.00893307	protein and amino acid biosynthesis and metabolism	PA0210	NHmuc_00216
NHmuc_00256	4.84646	4.05693e-09	protein and amino acid biosynthesis and metabolism	PA0249	NHmuc_00256
NHmuc_00257	18.7405	1.36694e-12	Regulatory protein (cell cycle, immune response)	PA0250	NHmuc_00257
NHmuc_00269	2.33614	0.00324118	hypothetical, unclassified, unknown	PA0261	NHmuc_00269
NHmuc_00280	2.08258	0.0225993	antibiotic resistance	PA0271	NHmuc_00280
NHmuc_00329	-3.96395	0.0132879	hypothetical, unclassified, unknown		NHmuc_00329
NHmuc_00333	2.41067	0.00186099	hypothetical, unclassified, unknown	PA0320	NHmuc_00333
NHmuc_00359	2.17818	0.0250364	Energy metabolism	PA0344	NHmuc_00359
pfpI	-3.45568	0.0114932	Protein and amino acid biosynthesis and metabolism	PA0355	NHmuc_00370
mutM	-3.29271	0.0221218	DNA replication, recombination, modification and repair	PA0357	NHmuc_00372
NHmuc_00374	-2.61266	0.0173245	antibiotic resistance	PA0359	NHmuc_00374
rpoH	-6.58254	0.00745043	transcription regulator	PA0376	NHmuc_00392
NHmuc_00393	-3.60645	0.00147606	hypothetical, unclassified, unknown	PA0377	NHmuc_00393
pilH	-2.77704	0.0151471	motility and attachement	PA0409	NHmuc_00426
mexA_1	-4.58052	0.00218859	antibiotic resistance		NHmuc_00442
mexA_2	-3.9978	0.0043283	antibiotic resistance		NHmuc_00443
NHmuc_00462	4.39422	7.44869e-05	protein and amino acid biosynthesis and metabolism	PA0446	NHmuc_00462
gcdH	6.21517	4.26321e-05	protein and amino acid biosynthesis and metabolism	PA0447	NHmuc_00463
NHmuc_00465	5.23542	0.0083168	protein and amino acid biosynthesis and metabolism	PA0449	NHmuc_00465
NHmuc_00476	3.42578	0.0263708	Energy metabolism	PA0459	NHmuc_00476
NHmuc_00479	-6.47893	0.00107234	Ribosome structure/function	PA0462	NHmuc_00479
glcB	-4.52752	0.0147742	fatty acid, phospholipid and rhamnolipid metabolism	PA0482	NHmuc_00500
NHmuc_00523	3.9216	4.45334e-07	hypothetical, unclassified, unknown	PA0505	NHmuc_00523
NHmuc_00546	6.48608	0.00200523	transcription regulator		NHmuc_00546
NHmuc_00565	-4.22624	0.0231162	energy metabolism	PA0545	NHmuc_00565
NHmuc_00574	-3.21898	0.00896668	Cell Wall/LPS/Capsule	PA0554	NHmuc_00574
fda	-3.86831	0.0162653	energy metabolism	PA0555	NHmuc_00575
rpoD	-5.21785	0.00803757	transcription regulator	PA0576	NHmuc_00599
NHmuc_00652	-5.37034	0.00670053	motility and attachement	PA0646	NHmuc_00652
NHmuc_00653	-4.64981	0.00293861	hypothetical, unclassified, unknown	PA0645	NHmuc_00653
trpG	-2.43999	0.0191272	protein and amino acid biosynthesis and metabolism	PA0649	NHmuc_00654
NHmuc_00658	-2.75711	0.0257313	oxidative stress	PA0653	NHmuc_00658
NHmuc_00715	-5.18242	0.00327186	energy metabolism	PA4657	NHmuc_00715
NHmuc_00716	-2.93444	0.0387952	energy metabolism	PA4656	NHmuc_00716
hemH	2.34322	0.0221373	iron acquisition/virulence	PA4655	NHmuc_00717
upp	-2.82975	0.0301561	nucleotide biosynthesis	PA4646	NHmuc_00726
NHmuc_00733	-3.11963	0.0102617	Cell Wall/LPS/Capsule	PA4639	NHmuc_00733
NHmuc_00734	5.52285	3.86682e-07	hypothetical, unclassified, unknown	PA4970	NHmuc_00734
NHmuc_00735	-4.48954	0.000178199	Cell Wall/LPS/Capsule	PA4637	NHmuc_00735
NHmuc_00754	-3.33165	0.0297573	energy metabolism	PA4621	NHmuc_00754
NHmuc_00756	-3.36005	0.0151535	energy metabolism	PA4619	NHmuc_00756
katB	7.78528	9.04805e-06	oxidative stress	PA4613	NHmuc_00763
NHmuc_00764	5.48347	4.81596e-09	Regulatory protein (cell cycle, immune response)	PA4612	NHmuc_00764
NHmuc_00769	3.52971	0.0282705	hypothetical, unclassified, unknown	PA4607	NHmuc_00769
nfxB	-20.5831	3.72094e-07	transcription regulator	PA4600	NHmuc_00776
mexC	-52.8202	1.07118e-11	antibiotic resistance	PA4599	NHmuc_00777
mexD	-15.4387	9.52068e-07	antibiotic resistance	PA4598	NHmuc_00778
oprJ	-4.38619	0.00114429	antibiotic resistance	PA4597	NHmuc_00779
NHmuc_00780	-6.70891	0.001348	transcription regulator	PA4596	NHmuc_00780
ccpR	2.98737	0.00306593	oxidative stress	PA4587	NHmuc_00790
fklB	-3.37577	0.00587308	Protein and amino acid biosynthesis and metabolism	PA4572	NHmuc_00806
rplU	-5.37866	0.0235369	Ribosome structure/function	PA4568	NHmuc_00810
rluD	-3.56825	0.033071	RNA Processing and degradation	PA4544	NHmuc_00835
clpB	-20.6768	6.45696e-06	Heat Shock and chaperones	PA4542	NHmuc_00837
nadC	-7.30841	0.00109457	energy metabolism	PA4524	NHmuc_00859
mreB	-4.61219	0.0127789	Cell Wall/LPS/Capsule	PA4481	NHmuc_00902
NHmuc_00908	-3.33146	0.0397109	energy metabolism	PA4475	NHmuc_00908
NHmuc_00909	-6.81266	0.0026043	hypothetical, unclassified, unknown	PA4474	NHmuc_00909
NHmuc_00910	-3.09978	0.0213568	Protein and amino acid biosynthesis and metabolism	PA4473	NHmuc_00910
pmbA	-5.1626	0.00147606	Protein and amino acid biosynthesis and metabolism	PA4472	NHmuc_00911
NHmuc_00925	-3.55525	0.0344753	energy metabolism	PA4458	NHmuc_00925
NHmuc_00926	-4.42449	0.0235703	energy metabolism	PA4457	NHmuc_00926
NHmuc_00928	-6.3398	0.00221205	transport, Secretion, export	PA4456	NHmuc_00928
ttg2C	-2.86236	0.0206898	transport, Secretion, export	PA4454	NHmuc_00930
NHmuc_00934	-5.08251	0.00499179	DNA replication, recombination, modification and repair	PA4451	NHmuc_00934
murA	-6.99615	0.000820513	energy metabolism	PA4450	NHmuc_00935
hisG	-4.57949	0.000153815	energy metabolism	PA4449	NHmuc_00936
rplM	-5.08448	0.0105346	Ribosome structure/function	PA4433	NHmuc_00952
NHmuc_00963	-2.63122	0.0382646	DNA replication, recombination, modification and repair	PA4422	NHmuc_00963
NHmuc_00965	-4.93562	0.0113895	cell division	PA4421	NHmuc_00965
lpxC	-4.73578	0.0166286	energy metabolism	PA4406	NHmuc_00980
NHmuc_00996	-3.82294	0.0141577	Transcription/translation	PA4390	NHmuc_00996
fabG_2	-4.02418	0.00622288	fatty acid, phospholipid and rhamnolipid metabolism	PA4389	NHmuc_00997
NHmuc_00998	-2.2812	0.0276068	protein and amino acid biosynthesis and metabolism	PA4388	NHmuc_00998
fxsA	-18.0037	7.85429e-08	Cell Wall/LPS/Capsule	PA4387	NHmuc_00999
NHmuc_01000	-22.8818	1.70096e-05	hypothetical, unclassified, unknown		NHmuc_01000
groES	-12.2355	3.92972e-05	Heat Shock and chaperones	PA4386	NHmuc_01001
NHmuc_01002	-8.64006	0.00031396	Heat Shock and chaperones	PA4385	NHmuc_01002
NHmuc_01010	-3.27697	0.0329091	DNA replication, recombination, modification and repair	PA4379	NHmuc_01010
inaA	-3.86994	0.0156555	energy metabolism	PA4378	NHmuc_01011
NHmuc_01012	3.21878	0.00374914	Hypothetical, unclassified, Unknown	PA4377	NHmuc_01012
NHmuc_01024	-16.1326	6.05419e-07	transport, Secretion, export	PA4365	NHmuc_01024
NHmuc_01025	-75.1616	2.59164e-11	energy metabolism	PA4364	NHmuc_01025
feoC	2.68442	0.0106726	iron acquisition/virulence	PA4357	NHmuc_01033
purU	-3.02713	0.036332	energy metabolism	PA4314	NHmuc_01076
flp	2.80611	0.0121568	motility and attachement	PA4306	NHmuc_01085
NHmuc_01112	2.71575	0.00891875	hypothetical, unclassified, unknown		NHmuc_01112
NHmuc_01167	-4.1978	0.015223	hypothetical, unclassified, unknown	PA0731	NHmuc_01167
NHmuc_01173	-16.2417	4.70777e-06	hypothetical, unclassified, unknown	PA2756	NHmuc_01173
NHmuc_01174	-14.2489	3.26594e-07	hypothetical, unclassified, unknown	PA0737	NHmuc_01174
NHmuc_01175	-3.70622	0.00149126	Cell Wall/LPS/Capsule	PA0738	NHmuc_01175
algU	-11.0153	0.000182745	Secreted Factors (Virulence factors, toxins, biofilm enzymes, alginate)	PA0762	NHmuc_01201
mucA	-12.8842	7.40696e-05	transcription regulator	PA0763	NHmuc_01202
mucB	-4.55746	0.0126613	Secreted Factors (Virulence factors, toxins, biofilm enzymes, alginate)	PA0764	NHmuc_01203
lepA	-3.78013	0.0331835	Transcription/translation	PA0767	NHmuc_01206
NHmuc_01218	-4.19892	0.0190107	Protein and amino acid biosynthesis and metabolism	PA0779	NHmuc_01218
NHmuc_01255	2.76433	0.0121568	nucleotide biosynthesis	PA0814	NHmuc_01255
NHmuc_01265	2.28085	0.0170856	hypothetical, unclassified, unknown	PA3300	NHmuc_01265
coaB	2.70385	0.0025863	phage, transposon or plasmid	PA0723	NHmuc_01270
NHmuc_01284	-7.13638	0.0011104	Cell Wall/LPS/Capsule	PA0833	NHmuc_01284
slyD	-6.53435	0.00815682	Protein and amino acid biosynthesis and metabolism	PA0837	NHmuc_01289
NHmuc_01290	-2.6094	0.0343758	oxidative stress	PA0838	NHmuc_01290
NHmuc_01300	35.5836	3.74161e-15	oxidative stress	PA0848	NHmuc_01300
trxB2	54.8152	3.98306e-16	oxidative stress	PA0849	NHmuc_01301
cbpD	6.61057	4.11705e-06	Secreted Factors (Virulence factors, toxins, biofilm enzymes, alginate)	PA0852	NHmuc_01304
rsmA	-14.9392	0.000746199	transcription regulator	PA0905	NHmuc_01359
NHmuc_01360	-4.90017	0.000183243	hypothetical, unclassified, unknown		NHmuc_01360
NHmuc_01361	-4.60902	0.000637352	hypothetical, unclassified, unknown		NHmuc_01361
NHmuc_01364	-3.64402	0.00139216	hypothetical, unclassified, unknown	PA0907	NHmuc_01364
mgtE	-7.86346	0.000433862	transport, Secretion, export	PA0913	NHmuc_01370
NHmuc_01379	-4.52123	0.00120412	transcription regulator	PA0922	NHmuc_01379
cysM	-3.80023	0.0271123	protein and amino acid biosynthesis and metabolism	PA0932	NHmuc_01390
NHmuc_01396	2.60511	0.0290136	transcription regulator	PA0938	NHmuc_01396
NHmuc_01401	-5.78424	0.00293861	transcription regulator	PA0942	NHmuc_01401
NHmuc_01402	-3.6581	0.0297094	energy metabolism	PA0943	NHmuc_01402
wrbA	-3.18316	0.00411877	energy metabolism	PA0949	NHmuc_01408
NHmuc_01409	-3.33595	0.0165108	arsenic metabolism	PA0950	NHmuc_01409
NHmuc_01422	6.18456	0.000406335	oxidative stress	PA0962	NHmuc_01422
NHmuc_01434	-3.59756	0.0213568	Cell Wall/LPS/Capsule	PA0974	NHmuc_01434
phnB	-2.57836	0.0250766	protein and amino acid biosynthesis and metabolism	PA1002	NHmuc_01452
mvfR	-3.57036	0.0250364	transcription regulator	PA1003	NHmuc_01453
NHmuc_01495	4.53522	3.646e-07	Cell Wall/LPS/Capsule	PA1041	NHmuc_01495
NHmuc_01508	-8.16	0.00290988	Cell Wall/LPS/Capsule	PA1053	NHmuc_01508
NHmuc_01523	-2.95993	0.0239528	Heat Shock and chaperones	PA1068	NHmuc_01523
NHmuc_01571	-5.49776	5.12623e-05	Cell Wall/LPS/Capsule	PA1114	NHmuc_01571
NHmuc_01572	-3.79768	0.0299889	Protein and amino acid biosynthesis and metabolism	PA1115	NHmuc_01572
NHmuc_01584	-4.36219	0.00145635	energy metabolism	PA1127	NHmuc_01584
NHmuc_01586	2.04636	0.0320803	antibiotic resistance	PA1129	NHmuc_01586
rhlC	2.49017	0.00146556	fatty acid, phospholipid and rhamnolipid metabolism	PA1130	NHmuc_01587
NHmuc_01593	-7.67264	2.47166e-05	transcription regulator	PA1136	NHmuc_01593
NHmuc_01594	-13.2959	2.08823e-05	energy metabolism	PA1137	NHmuc_01594
NHmuc_01596	-3.37855	0.00114429	Secreted Factors (Virulence factors, toxins, biofilm enzymes, alginate)	PA1139	NHmuc_01596
NHmuc_01628	6.7763	1.29335e-08	hypothetical, unclassified, unknown	PA1168	NHmuc_01628
napB	2.59548	0.000738088	Energy metabolism	PA1173	NHmuc_01633
napD	2.24145	0.0136774	protein and amino acid biosynthesis and metabolism	PA1175	NHmuc_01635
napF	2.28034	0.025427	iron acquisition/virulence	PA1176	NHmuc_01636
NHmuc_01717	2.25117	0.00587721	hypothetical, unclassified, unknown	PA1245	NHmuc_01717
aprE	2.18055	0.012481	transport, Secretion, export	PA1247	NHmuc_01719
aprF	3.47166	2.60049e-05	Cell Wall/LPS/Capsule	PA1248	NHmuc_01720
aprA	11.7163	5.10912e-08	Secreted Factors (Virulence factors, toxins, biofilm enzymes, alginate)	PA1249	NHmuc_01721
NHmuc_01736	-2.51865	0.0189001	transcription regulator	PA1264	NHmuc_01736
NHmuc_01739	2.65681	0.0267733	iron acquisition/virulence	PA2193	NHmuc_01739
cobU	2.14104	0.0364811	Energy metabolism	PA1278	NHmuc_01752
cobS	-3.2063	0.00275212	energy metabolism	PA1281	NHmuc_01755
NHmuc_01757	-6.80755	0.000270892	transcription regulator	PA1283	NHmuc_01757
NHmuc_01783	-2.90201	0.0189001	transcription regulator	PA1309	NHmuc_01783
NHmuc_01843	5.51137	0.00526527	hypothetical, unclassified, unknown	PA2500	NHmuc_01843
rsaL	6.04791	0.0119074	Regulatory protein (cell cycle, immune response)	PA1431	NHmuc_01889
NHmuc_01929	-8.73	1.70018e-08	Cell Wall/LPS/Capsule	PA1471	NHmuc_01929
ccmH	2.12556	0.0242991	iron acquisition/virulence	PA1482	NHmuc_01940
cycH	2.82888	0.000562129	iron acquisition/virulence	PA1483	NHmuc_01941
hcpC_2	2.05539	0.0176281	Type IV secretion system	PA1511	NHmuc_01971
NHmuc_02000	-3.17095	0.00421638	transcription regulator	PA1539	NHmuc_02000
NHmuc_02001	-3.34889	0.0185618	antibiotic resistance	PA1540	NHmuc_02001
NHmuc_02002	-3.9967	0.000301358	antibiotic resistance	PA1541	NHmuc_02002
NHmuc_02052	-2.99316	0.0131733	hypothetical, unclassified, unknown		NHmuc_02052
sucC	-3.81566	0.0352955	energy metabolism	PA1588	NHmuc_02053
NHmuc_02057	-7.11594	0.000178199	Cell Wall/LPS/Capsule	PA1592	NHmuc_02057
htpG	-23.2809	3.58411e-07	Heat Shock and chaperones	PA1596	NHmuc_02061
NHmuc_02062	-2.62131	0.0152828	energy metabolism	PA1597	NHmuc_02062
NHmuc_02074	-5.86521	0.00251593	fatty acid, phospholipid and rhamnolipid metabolism	PA1609	NHmuc_02074
fabA	-9.71288	1.20881e-05	fatty acid, phospholipid and rhamnolipid metabolism	PA1610	NHmuc_02075
gpsA	-3.7873	0.0280467	energy metabolism	PA1614	NHmuc_02079
NHmuc_02119	-2.92769	0.0139707	transcription regulator	PA1653	NHmuc_02119
NHmuc_02122	3.55952	0.00332999	DNA replication, recombination, modification and repair	PA1656	NHmuc_02122
impB3	3.22267	1.49419e-05	DNA replication, recombination, modification and repair	PA1657	NHmuc_02123
NHmuc_02197	-2.49449	0.036332	protein and amino acid biosynthesis and metabolism	PA1729	NHmuc_02197
NHmuc_02204	2.88238	0.000467782	hypothetical, unclassified, unknown	PA2108	NHmuc_02204
NHmuc_02208	-2.91952	0.00341464	energy metabolism	PA1739	NHmuc_02208
NHmuc_02217	-3.49215	0.0250364	fatty acid, phospholipid and rhamnolipid metabolism	PA1748	NHmuc_02217
cysB	-3.95946	0.030317	transcription regulator	PA1754	NHmuc_02223
NHmuc_02224	-3.59581	0.00679263	hypothetical, unclassified, unknown	PA1755	NHmuc_02224
NHmuc_02238	-4.61993	0.012507	energy metabolism	PA1769	NHmuc_02238
ppsA	-4.39206	0.0199008	energy metabolism	PA1770	NHmuc_02239
NHmuc_02271	-6.64164	1.70096e-05	hypothetical, unclassified, unknown	PA3678	NHmuc_02271
NHmuc_02272	-2.879	0.0121568	Secreted Factors (Virulence factors, toxins, biofilm enzymes, alginate)	PA3319	NHmuc_02272
clpP	-3.94861	0.0290136	Protein and amino acid biosynthesis and metabolism	PA1801	NHmuc_02277
clpX	-10.9302	0.000449626	Secreted Factors (Virulence factors, toxins, biofilm enzymes, alginate)	PA1802	NHmuc_02278
lon	-9.40477	0.000577797	DNA replication, recombination, modification and repair	PA1803	NHmuc_02279
hupB	-4.05696	0.0396336	DNA replication, recombination, modification and repair	PA1804	NHmuc_02280
ppiD	-4.83617	0.005722	Heat Shock and chaperones	PA1805	NHmuc_02282
NHmuc_02316	2.45827	0.0198208	hypothetical, unclassified, unknown	PA2847	NHmuc_02316
NHmuc_02317	2.03903	0.0237082	hypothetical, unclassified, unknown	PA0072	NHmuc_02317
NHmuc_02326	-5.60796	0.00415351	oxidative stress/iron acquisition	PA1847	NHmuc_02326
NHmuc_02350	28.5312	1.3634e-26	fatty acid, phospholipid and rhamnolipid metabolism	PA1869	NHmuc_02350
lasA	4.30112	0.000350216	Secreted Factors (Virulence factors, toxins, biofilm enzymes, alginate)	PA1871	NHmuc_02352
NHmuc_02370	-4.16108	0.00257273	hypothetical, unclassified, unknown	PA1889	NHmuc_02370
phzB1_1	4.58265	0.00212224	Secreted Factors (Virulence factors, toxins, biofilm enzymes, alginate)	PA1900	NHmuc_02381
phzC1_1	5.81032	6.24453e-06	Secreted Factors (Virulence factors, toxins, biofilm enzymes, alginate)	PA4212	NHmuc_02382
phzD1_1	3.80044	0.000763431	Secreted Factors (Virulence factors, toxins, biofilm enzymes, alginate)	PA4213	NHmuc_02383
phzE1_1	7.01566	3.15044e-06	Secreted Factors (Virulence factors, toxins, biofilm enzymes, alginate)	PA4214	NHmuc_02384
NHmuc_02465	2.34811	0.0281699	protein and amino acid biosynthesis and metabolism	PA1985	NHmuc_02465
NHmuc_02479	3.35627	7.34043e-05	protein and amino acid biosynthesis and metabolism	PA1999	NHmuc_02479
maiA	2.31254	0.0397109	Energy metabolism	PA2007	NHmuc_02487
fahA	2.04235	0.0148701	Protein and amino acid biosynthesis and metabolism	PA2008	NHmuc_02488
galU	-4.49269	0.0117975	energy metabolism	PA2023	NHmuc_02503
NHmuc_02511	2.13968	0.0116869	hypothetical, unclassified, unknown	PA2031	NHmuc_02511
cynR	-3.10913	0.0131037	transcription regulator	PA2054	NHmuc_02533
NHmuc_02545	3.49419	9.04805e-06	hypothetical, unclassified, unknown	PA2066	NHmuc_02545
NHmuc_02546	4.23145	1.4957e-05	protein and amino acid biosynthesis and metabolism	PA2067	NHmuc_02546
NHmuc_02547	2.59137	0.00668086	Secreted Factors (Virulence factors, toxins, biofilm enzymes, alginate)	PA2068	NHmuc_02547
NHmuc_02548	5.87053	2.17334e-06	nucleotide biosynthesis	PA2069	NHmuc_02548
NHmuc_02589	2.03034	0.0198208	hypothetical, unclassified, unknown	PA2116	NHmuc_02589
cupA1	-3.01268	0.00882347	motility and attachement	PA2128	NHmuc_02602
NHmuc_02622	-3.12628	0.0190107	hypothetical, unclassified, unknown	PA0845	NHmuc_02622
NHmuc_02623	3.57705	0.00186663	oxidative stress	PA2146	NHmuc_02623
NHmuc_02636	-4.30439	0.00422968	Signal transduction	PA2159	NHmuc_02636
NHmuc_02643	4.19299	6.05419e-07	hypothetical, unclassified, unknown	PA2166	NHmuc_02643
NHmuc_02644	-2.99174	0.0176281	fatty acid, phospholipid and rhamnolipid metabolism	PA2167	NHmuc_02644
hcnA	3.39684	9.87829e-05	Secreted Factors (Virulence factors, toxins, biofilm enzymes, alginate)	PA2193	NHmuc_02673
hcnB	2.97858	0.000551741	Secreted Factors (Virulence factors, toxins, biofilm enzymes, alginate)	PA2194	NHmuc_02674
hcnC	2.58928	0.0189001	Secreted Factors (Virulence factors, toxins, biofilm enzymes, alginate)	PA2195	NHmuc_02675
bkdR	-2.87475	0.0361686	transcription regulator	PA2246	NHmuc_02721
bkdA1	-4.85404	0.0107012	energy metabolism	PA2247	NHmuc_02723
bkdA2	-7.54473	0.00132984	protein and amino acid biosynthesis and metabolism	PA2248	NHmuc_02724
bkdB	-9.20789	0.000332406	energy metabolism	PA2249	NHmuc_02725
lpdV	-10.4983	5.76107e-05	energy metabolism	PA2250	NHmuc_02726
chiC	16.8771	1.45256e-09	Secreted Factors (Virulence factors, toxins, biofilm enzymes, alginate)	PA2300	NHmuc_02776
NHmuc_02777	2.74763	0.000837484	transcription, RNA processing	PA2301	NHmuc_02777
NHmuc_02778	3.65838	0.00728972	Secreted Factors (Virulence factors, toxins, biofilm enzymes, alginate)	PA2302	NHmuc_02778
NHmuc_02779	4.05887	7.66919e-06	Regulatory protein (cell cycle, transcription, immune response)	PA2303	NHmuc_02779
NHmuc_02780	2.22273	0.0181423	transcription regulator	PA2304	NHmuc_02780
NHmuc_02781	3.53653	0.00124764	Secreted Factors (Virulence factors, toxins, biofilm enzymes, alginate)	PA2305	NHmuc_02781
NHmuc_02803	2.13543	0.0333852	transport, Secretion, export	PA2327	NHmuc_02803
NHmuc_02806	2.35639	0.00254043	fatty acid, phospholipid and rhamnolipid metabolism	PA2330	NHmuc_02806
NHmuc_02807	2.33156	0.0132879	oxidative stress	PA2331	NHmuc_02807
impJ	2.20891	0.0271123	Type IV secretion system	PA2363	NHmuc_02839
impB	2.17551	0.0297094	DNA replication, recombination, modification and repair	PA2365	NHmuc_02841
NHmuc_02856	-3.07709	0.0164193	energy metabolism	PA2379	NHmuc_02856
NHmuc_02858	2.64977	0.00145635	Energy metabolism	PA2381	NHmuc_02858
NHmuc_02881	-2.54874	0.0204305	hypothetical, unclassified, unknown	PA2405	NHmuc_02881
NHmuc_02882	-6.11991	0.000178199	Cell Wall/LPS/Capsule	PA2406	NHmuc_02882
NHmuc_02883	-5.58017	0.00858843	Cell Wall/LPS/Capsule	PA2407	NHmuc_02883
NHmuc_02922	5.27155	0.000355611	hypothetical, unclassified, unknown	PA4734	NHmuc_02922
NHmuc_02957	-2.62174	0.0258854	Secreted Factors (Virulence factors, toxins, biofilm enzymes, alginate)	PA2463	NHmuc_02957
NHmuc_02976	-2.96907	0.00502609	energy metabolism	PA2482	NHmuc_02976
NHmuc_02978	-3.68456	0.0239167	transcription regulator	PA2484	NHmuc_02978
NHmuc_02980	-2.74026	0.00495068	hypothetical, unclassified, unknown	PA2486	NHmuc_02980
NHmuc_02991	-2.65902	0.015223	transcription regulator	PA2497	NHmuc_02991
NHmuc_02998	2.97634	4.908e-05	hypothetical, unclassified, unknown	PA2504	NHmuc_02998
antA	4.23826	0.00271436	Energy metabolism	PA2512	NHmuc_03006
antB	2.44246	0.0349983	Energy metabolism	PA2513	NHmuc_03007
antC	4.06444	4.86797e-07	Energy metabolism	PA2514	NHmuc_03008
cigR	-9.5425	0.00043664	Cell Wall/LPS/Capsule	PA2562	NHmuc_03060
tam	5.4262	7.9258e-06	nucleotide biosynthesis	PA2564	NHmuc_03062
NHmuc_03063	3.54922	6.02961e-06	hypothetical, unclassified, unknown	PA2565	NHmuc_03063
NHmuc_03064	4.34819	2.08823e-05	nucleotide biosynthesis	PA2566	NHmuc_03064
NHmuc_03068	-2.98664	0.0080978	hypothetical, unclassified, unknown	PA2569	NHmuc_03068
lecA	2.85277	0.0046124	Secreted Factors (Virulence factors, toxins, biofilm enzymes, alginate)	PA2570	NHmuc_03069
NHmuc_03090	3.26263	0.000507241	transcription regulator	PA2588	NHmuc_03090
infA	-5.15598	0.00163187	Transcription/translation	PA2619	NHmuc_03122
mnmA	-3.62233	0.0387952	Transcription/translation	PA2626	NHmuc_03129
NHmuc_03170	-3.61267	0.0338367	energy metabolism	PA2666	NHmuc_03170
NHmuc_03171	-4.03989	0.000799893	transcription regulator	PA2667	NHmuc_03171
infC	-4.47549	0.0235369	Transcription/translation	PA2743	NHmuc_03257
NHmuc_03262	-12.4637	2.4886e-09	hypothetical, unclassified, unknown	PA3505	NHmuc_03262
NHmuc_03267	-3.35658	0.0183876	hypothetical, unclassified, unknown	PA1644	NHmuc_03267
NHmuc_03272	-4.42615	0.00593067	RNA Processing and degradation	PA2751	NHmuc_03272
NHmuc_03273	-8.10174	3.86682e-07	hypothetical, unclassified, unknown	PA2701	NHmuc_03273
eco	-5.56019	0.00521952	Secreted Factors (Virulence factors, toxins, biofilm enzymes, alginate)	PA2755	NHmuc_03279
NHmuc_03311	2.58652	0.0107294	hypothetical, unclassified, unknown	PA2781	NHmuc_03311
NHmuc_03316	2.27706	0.00583483	Energy metabolism	PA2786	NHmuc_03316
NHmuc_03337	2.15963	0.0216906	cell division	PA2805	NHmuc_03337
NHmuc_03353	3.48228	8.7395e-05	hypothetical, unclassified, unknown		NHmuc_03353
NHmuc_03356	3.79054	0.000162736	hypothetical, unclassified, unknown	PA2633	NHmuc_03356
NHmuc_03358	7.14109	2.02246e-08	Inclusion bodies	PA2188	NHmuc_03358
NHmuc_03359	4.88135	7.49282e-07	Inclusion bodies	PA3779	NHmuc_03359
NHmuc_03369	-2.56101	0.025427	oxidative stress	PA2826	NHmuc_03369
htpX	-7.73666	0.000359382	Heat Shock and chaperones	PA2830	NHmuc_03373
NHmuc_03383	-8.06909	3.23529e-05	Transcription/translation	PA2840	NHmuc_03383
NHmuc_03386	3.11636	0.00729976	protein and amino acid biosynthesis and metabolism	PA2843	NHmuc_03386
NHmuc_03389	-3.86266	0.00232597	transcription regulator	PA2846	NHmuc_03389
efp	-4.36281	0.0301561	Transcription/translation	PA2851	NHmuc_03394
NHmuc_03398	-4.58859	0.0213397	Protein and amino acid biosynthesis and metabolism	PA2854	NHmuc_03398
NHmuc_03409	-3.82796	0.0132879	DNA replication, recombination, modification and repair	PA2865	NHmuc_03409
NHmuc_03410	-2.92274	0.00930375	hypothetical, unclassified, unknown	PA5141	NHmuc_03410
NHmuc_03413	8.1694	9.13076e-15	phage, transposon or plasmid	PA2868	NHmuc_03413
NHmuc_03422	-5.32006	0.000236161	transcription regulator	PA2877	NHmuc_03422
NHmuc_03441	-3.55899	0.0301561	transcription regulator	PA2896	NHmuc_03441
NHmuc_03446	-4.72622	0.00378338	fatty acid, phospholipid and rhamnolipid metabolism	PA2901	NHmuc_03446
NHmuc_03466	2.4224	0.00818932	hypothetical, unclassified, unknown	PA2919	NHmuc_03466
NHmuc_03478	-4.39015	0.000233627	transcription regulator	PA2931	NHmuc_03478
NHmuc_03491	2.54846	0.0338428	hypothetical, unclassified, unknown		NHmuc_03491
fabD	-5.28913	0.00303468	fatty acid, phospholipid and rhamnolipid metabolism	PA2968	NHmuc_03521
NHmuc_03524	-4.05348	0.0155465	iron acquisition/virulence	PA2971	NHmuc_03524
rluC	-4.79377	0.0130755	Ribosome structure/function	PA2975	NHmuc_03528
NHmuc_03537	-3.87151	0.0231162	transport, Secretion, export	PA2983	NHmuc_03537
NHmuc_03539	-4.12779	0.00308958	hypothetical, unclassified, unknown	PA2985	NHmuc_03539
NHmuc_03556	-6.36672	0.00376245	energy metabolism	PA3001	NHmuc_03556
NHmuc_03560	-4.01771	0.00659876	protein and amino acid biosynthesis and metabolism	PA3005	NHmuc_03560
lexA	-2.49111	0.0213397	DNA replication, recombination, modification and repair	PA3007	NHmuc_03562
NHmuc_03563	-7.36211	4.97353e-06	cell division	PA3008	NHmuc_03563
NHmuc_03577	2.09481	0.0132879	zinc/nitrogen metabolism	PA3022	NHmuc_03577
NHmuc_03586	-4.02756	0.0203684	Cell Wall/LPS/Capsule	PA3031	NHmuc_03586
snr1	9.89218	4.84724e-07	oxidative stress	PA3032	NHmuc_03588
NHmuc_03605	4.96231	4.26321e-05	Hypothetical, unclassified, Unknown		NHmuc_03605
NHmuc_03611	-4.61379	0.00516538	hypothetical, unclassified, unknown	PA3055	NHmuc_03611
NHmuc_03612	-5.21696	0.00341464	DNA replication, recombination, modification and repair	PA3056	NHmuc_03612
NHmuc_03649	-2.79912	0.0107012	cyanide metabolism	PA3093	NHmuc_03649
NHmuc_03671	-4.46893	0.00829633	energy metabolism	PA3112	NHmuc_03671
NHmuc_03683	-6.0633	0.000746199	transcription regulator	PA3124	NHmuc_03683
ibpA	-30.8651	1.09581e-07	Heat Shock and chaperones	PA3126	NHmuc_03685
NHmuc_03712	-3.84303	0.0273603	vitamin/heavy metal metabolism	PA4097	NHmuc_03712
NHmuc_03713	-4.99732	0.0119074	hypothetical, unclassified, unknown	PA5449	NHmuc_03713
NHmuc_03714	-5.95922	0.0168343	energy metabolism	PA1091	NHmuc_03714
NHmuc_03719	-2.64823	0.0177156	hypothetical, unclassified, unknown	PA3538	NHmuc_03719
wzz	-5.38436	0.0082319	Cell Wall/LPS/Capsule	PA3160	NHmuc_03721
NHmuc_03731	-3.09298	0.0185618	hypothetical, unclassified, unknown		NHmuc_03731
NHmuc_03744	-2.44879	0.0221373	protein and amino acid biosynthesis and metabolism	PA3181	NHmuc_03744
pgl	-5.12506	3.03066e-06	energy metabolism	PA3182	NHmuc_03745
zwf	-9.54104	7.08974e-05	energy metabolism	PA3183	NHmuc_03746
NHmuc_03753	2.68337	0.0233843	Energy metabolism	PA3190	NHmuc_03753
edd	-5.65726	0.00147933	energy metabolism	PA3194	NHmuc_03757
NHmuc_03778	2.28617	0.0114932	motility and attachement	PA3214	NHmuc_03778
NHmuc_03801	3.89891	0.00752525	Cell Wall/LPS/Capsule	PA3237	NHmuc_03801
NHmuc_03806	-2.71385	0.0262895	fatty acid, phospholipid and rhamnolipid metabolism	PA3242	NHmuc_03806
NHmuc_03832	-5.23785	0.00723396	Protein and amino acid biosynthesis and metabolism	PA3262	NHmuc_03832
NHmuc_03834	-3.34798	0.0257256	hypothetical, unclassified, unknown		NHmuc_03834
NHmuc_03843	-5.37157	3.29044e-05	energy metabolism	PA3270	NHmuc_03843
NHmuc_03862	19.7374	6.8494e-21	oxidative stress	PA3287	NHmuc_03862
NHmuc_03863	19.5693	1.80626e-18	Cell Wall/LPS/Capsule	PA3288	NHmuc_03863
NHmuc_03896	5.80067	4.80787e-06	hypothetical, unclassified, unknown	PA3318	NHmuc_03896
lecB	9.59333	5.9344e-08	Secreted Factors (Virulence factors, toxins, biofilm enzymes, alginate)	PA3361	NHmuc_03939
NHmuc_03948	2.02733	0.0257661	hypothetical, unclassified, unknown	PA3369	NHmuc_03948
amrZ	-12.3425	3.0104e-05	Secreted Factors (Virulence factors, toxins, biofilm enzymes, alginate)	PA3385	NHmuc_03964
NHmuc_03993	-4.51172	0.00906519	DNA replication, recombination, modification and repair	PA3413	NHmuc_03993
NHmuc_03994	-2.57092	0.0250364	hypothetical, unclassified, unknown	PA3414	NHmuc_03994
NHmuc_03995	-2.86944	0.0118978	hypothetical, unclassified, unknown	PA4700	NHmuc_03995
NHmuc_04041	-4.02098	0.0180473	energy metabolism	PA3460	NHmuc_04041
NHmuc_04042	-4.96172	0.00464208	Protein and amino acid biosynthesis and metabolism	PA3461	NHmuc_04042
NHmuc_04053	-6.0788	0.00233807	Cell Wall/LPS/Capsule	PA3472	NHmuc_04053
NHmuc_04054	-2.63177	0.00626737	antibiotic resistance	PA3473	NHmuc_04054
rhlL	4.27426	7.6398e-08	transcription regulator	PA3476	NHmuc_04057
rhlR	6.30482	0.000121182	transcription regulator	PA3477	NHmuc_04058
rhlB	2.94897	0.0253007	fatty acid, phospholipid and rhamnolipid metabolism	PA3478	NHmuc_04059
rhlA	3.54182	0.0143925	fatty acid, phospholipid and rhamnolipid metabolism	PA3479	NHmuc_04060
NHmuc_04074	7.74418	2.23045e-12	protein and amino acid biosynthesis and metabolism	PA3496	NHmuc_04074
NHmuc_04079	-2.26266	0.0205163	vitamin/heavy metal metabolism	PA3519	NHmuc_04079
bfrB	-8.32304	0.00684543	iron acquisition/virulence	PA3531	NHmuc_04091
NHmuc_04092	-8.09982	0.00123197	transport, Secretion, export	PA3532	NHmuc_04092
NHmuc_04093	-4.61271	0.0298954	oxidative stress	PA3533	NHmuc_04093
algD	-30.4458	1.01598e-09	Secreted Factors (Virulence factors, toxins, biofilm enzymes, alginate)	PA3540	NHmuc_04100
NHmuc_04101	-4.21429	0.00305293	Secreted Factors (Virulence factors, toxins, biofilm enzymes, alginate)	PA3541	NHmuc_04101
algE	-3.20716	0.0235369	Secreted Factors (Virulence factors, toxins, biofilm enzymes, alginate)	PA3544	NHmuc_04104
algX	-3.4737	0.0076974	Secreted Factors (Virulence factors, toxins, biofilm enzymes, alginate)	PA3546	NHmuc_04106
algL	-2.67138	0.0166286	energy metabolism	PA3547	NHmuc_04107
algF	-5.42408	2.08823e-05	Secreted Factors (Virulence factors, toxins, biofilm enzymes, alginate)	PA3550	NHmuc_04110
algA	-5.3471	0.00196136	protein and amino acid biosynthesis and metabolism	PA3551	NHmuc_04111
NHmuc_04118	2.32445	0.0178297	fatty acid, phospholipid and rhamnolipid metabolism	PA3558	NHmuc_04118
NHmuc_04129	-5.79543	0.00193338	Secreted Factors (Virulence factors, toxins, biofilm enzymes, alginate)	PA3566	NHmuc_04129
NHmuc_04130	-5.9992	6.38087e-05	energy metabolism	PA3567	NHmuc_04130
NHmuc_04137	-4.55235	0.00020543	transcription regulator	PA3574	NHmuc_04137
NHmuc_04138	-28.8454	1.2516e-10	transport, Secretion, export	PA3520	NHmuc_04138
NHmuc_04143	-3.78791	0.0025863	protein and amino acid biosynthesis and metabolism	PA3580	NHmuc_04143
glpD	-3.94405	0.0285259	fatty acid, phospholipid and rhamnolipid metabolism	PA3584	NHmuc_04147
recX	-4.46662	3.10711e-05	DNA replication, recombination, modification and repair	PA3616	NHmuc_04179
NHmuc_04180	-16.0797	3.3064e-06	DNA replication, recombination, modification and repair	PA3617	NHmuc_04180
NHmuc_04181	-2.52698	0.0391187	DNA replication, recombination, modification and repair	PA3618	NHmuc_04181
NHmuc_04185	16.6883	6.6701e-06	transcription regulator		NHmuc_04185
NHmuc_04201	-6.53794	0.00152496	nucleotide biosynthesis	PA3637	NHmuc_04201
tsf	-3.59245	0.0298454	Transcription/translation	PA3655	NHmuc_04219
rpsB	-4.28927	0.0188013	Ribosome structure/function	PA3656	NHmuc_04220
NHmuc_04221	-3.27995	0.0198208	hypothetical, unclassified, unknown		NHmuc_04221
map	-4.23387	0.0288391	Protein and amino acid biosynthesis and metabolism	PA3657	NHmuc_04222
NHmuc_04228	-3.03884	0.0246871	motility and attachement	PA3663	NHmuc_04228
NHmuc_04250	-3.36154	0.00502609	Protein and amino acid biosynthesis and metabolism	PA3685	NHmuc_04250
adk	-4.8251	0.00310139	nucleotide biosynthesis	PA3686	NHmuc_04251
cadA2	-5.76544	0.00184906	transcription regulator	PA3690	NHmuc_04255
prfB	-3.74773	0.0295138	Protein and amino acid biosynthesis and metabolism	PA3701	NHmuc_04266
NHmuc_04287	2.10195	0.0362525	Energy metabolism	PA3723	NHmuc_04287
lasB	5.40833	0.000143769	Secreted Factors (Virulence factors, toxins, biofilm enzymes, alginate)	PA3724	NHmuc_04288
NHmuc_04295	-5.04411	0.000551741	Heat Shock and chaperones	PA3731	NHmuc_04295
NHmuc_04296	-10.3019	0.000638522	hypothetical, unclassified, unknown	PA3732	NHmuc_04296
NHmuc_04298	-7.21675	4.49396e-05	hypothetical, unclassified, unknown	PA2747	NHmuc_04298
dsbC	-6.35764	0.00221205	Protein and amino acid biosynthesis and metabolism	PA3737	NHmuc_04302
ffh	-4.24982	0.0192458	Signal transduction	PA3746	NHmuc_04311
NHmuc_04327	-2.26044	0.0263021	hypothetical, unclassified, unknown	PA3762	NHmuc_04327
NHmuc_04330	-2.12404	0.0350101	hypothetical, unclassified, unknown	PA3765	NHmuc_04330
NHmuc_04351	2.45046	0.00317162	hypothetical, unclassified, unknown	PA3784	NHmuc_04351
NHmuc_04352	5.43843	1.89208e-07	Cell Wall/LPS/Capsule	PA3785	NHmuc_04352
NHmuc_04353	2.55202	0.00205551	hypothetical, unclassified, unknown	PA3786	NHmuc_04353
NHmuc_04355	2.87028	0.000181839	hypothetical, unclassified, unknown	PA3788	NHmuc_04355
oprC	2.50787	0.0103103	transport, Secretion, export	PA3790	NHmuc_04357
NHmuc_04358	3.9602	1.09581e-07	iron acquisition/virulence	PA3791	NHmuc_04358
ndk	-4.85424	0.00705587	nucleotide biosynthesis	PA3807	NHmuc_04374
NHmuc_04375	2.83858	0.000616273	iron acquisition/virulence	PA3808	NHmuc_04375
NHmuc_04385	-5.14985	0.00499179	transcription regulator	PA3818	NHmuc_04385
NHmuc_04386	-12.4546	6.83353e-05	transport, Secretion, export	PA3819	NHmuc_04386
yajC	-2.77106	0.0206887	transport, Secretion, export	PA3822	NHmuc_04389
NHmuc_04396	-3.9174	0.0285445	transport, Secretion, export	PA3828	NHmuc_04396
NHmuc_04413	2.55409	0.00106726	Secreted Factors (Virulence factors, toxins, biofilm enzymes, alginate)	PA3844	NHmuc_04413
NHmuc_04470	-5.91205	8.18586e-05	Secreted Factors (Virulence factors, toxins, biofilm enzymes, alginate)	PA3902	NHmuc_04470
NHmuc_04472	3.16563	0.000120594	Type IV Secretion system	PA3904	NHmuc_04472
NHmuc_04489	-9.73019	3.13656e-05	energy metabolism	PA3920	NHmuc_04489
NHmuc_04520	-3.79823	0.00114429	Transcription/translation	PA3951	NHmuc_04520
NHmuc_04521	-10.7726	1.92605e-06	transport, Secretion, export	PA3952	NHmuc_04521
NHmuc_04533	-4.63777	0.0143925	hypothetical, unclassified, unknown	PA1846	NHmuc_04533
NHmuc_04557	-2.70631	0.0362642	hypothetical, unclassified, unknown	PA3979	NHmuc_04557
NHmuc_04564	3.83392	2.63289e-06	hypothetical, unclassified, unknown	PA3986	NHmuc_04564
ppa	-4.54083	0.0130755	energy metabolism	PA4031	NHmuc_04607
nusB	-2.86858	0.0246871	transcription regulator	PA4052	NHmuc_04628
ribH	-3.17472	0.0221373	energy metabolism	PA4053	NHmuc_04629
ribB	-2.41462	0.0298954	energy metabolism	PA4054	NHmuc_04630
ribC	-4.72848	0.000363344	vitamin/heavy metal metabolism	PA4055	NHmuc_04631
NHmuc_04637	-9.24229	0.000153815	oxidative stress	PA4061	NHmuc_04637
ampC	4.28711	0.00164669	antibiotic resistance	PA4110	NHmuc_04689
NHmuc_04690	2.68536	0.0101188	hypothetical, unclassified, unknown	PA4111	NHmuc_04690
NHmuc_04707	3.11969	9.87829e-05	protein and amino acid biosynthesis and metabolism	PA4128	NHmuc_04707
NHmuc_04708	6.09181	1.5135e-10	Energy metabolism	PA4129	NHmuc_04708
NHmuc_04711	2.73821	0.0041224	transcription regulator	PA4132	NHmuc_04711
NHmuc_04712	3.45475	0.00870671	Energy metabolism	PA4133	NHmuc_04712
NHmuc_04713	5.65906	2.50923e-09	hypothetical, unclassified, unknown	PA4134	NHmuc_04713
NHmuc_04718	10.925	1.4704e-11	hypothetical, unclassified, unknown	PA4139	NHmuc_04718
NHmuc_04720	62.4717	3.24397e-16	hypothetical, unclassified, unknown	PA4141	NHmuc_04720
NHmuc_04733	-4.00067	8.18586e-05	transport, Secretion, export	PA4154	NHmuc_04733
NHmuc_04745	-2.30175	0.0253007	fatty acid, phospholipid and rhamnolipid metabolism	PA4166	NHmuc_04745
NHmuc_04760	-2.70159	0.00187657	DNA replication, recombination, modification and repair	PA4181	NHmuc_04760
NHmuc_04761	-9.45151	7.45465e-05	transcription regulator	PA4182	NHmuc_04761
NHmuc_04762	-4.0667	8.18586e-05	Secreted Factors (Virulence factors, toxins, biofilm enzymes, alginate)	PA4183	NHmuc_04762
NHmuc_04775	-6.97733	7.118e-07	two-component regulatory system	PA4196	NHmuc_04775
NHmuc_04776	-15.1523	6.0636e-06	Signal transduction	PA4197	NHmuc_04776
NHmuc_04781	-4.64981	0.000264072	fatty acid, phospholipid and rhamnolipid metabolism	PA4202	NHmuc_04781
NHmuc_04782	-4.61969	0.000133509	transcription regulator	PA4203	NHmuc_04782
mexH	4.0731	2.17334e-06	antibiotic resistance	PA4206	NHmuc_04785
mexI	3.03917	0.025427	antibiotic resistance	PA4207	NHmuc_04786
opmD	4.61409	1.8488e-07	Cell Wall/LPS/Capsule	PA4208	NHmuc_04787
phzE1_2	2.53038	0.0270476	Secreted Factors (Virulence factors, toxins, biofilm enzymes, alginate)	PA4214	NHmuc_04793
phzF1_2	3.81485	0.00152496	Secreted Factors (Virulence factors, toxins, biofilm enzymes, alginate)	PA4215	NHmuc_04794
phzG2_2	7.39753	3.34419e-06	Secreted Factors (Virulence factors, toxins, biofilm enzymes, alginate)	PA1905	NHmuc_04795
ssb	-3.8542	0.0027949	DNA replication, recombination, modification and repair	PA4232	NHmuc_04811
katA	22.8086	7.12639e-10	oxidative stress	PA4236	NHmuc_04815
rpmJ_2	3.98791	0.00200701	Ribosome structure/function	PA4242	NHmuc_04821
rpsN	2.31461	0.0186655	Ribosome structure/function	PA4250	NHmuc_04829
tuf2_2	-7.71643	0.000505605	transcription regulator	PA4277	NHmuc_04860
NHmuc_04863	-4.63121	0.00705587	hypothetical, unclassified, unknown		NHmuc_04863
NHmuc_04886	3.33656	0.00678628	Hypothetical, unclassified, Unknown		NHmuc_04886
NHmuc_04912	5.06724	0.0281699	transcription regulator		NHmuc_04912
NHmuc_04924	11.3564	3.24397e-16	hypothetical, unclassified, unknown	PA4738	NHmuc_04924
NHmuc_04925	10.7436	2.20628e-08	transport, Secretion, export	PA4739	NHmuc_04925
NHmuc_04933	-6.64089	0.00408448	Ribosome structure/function	PA4746	NHmuc_04933
NHmuc_04935	-2.72565	0.0253198	hypothetical, unclassified, unknown		NHmuc_04935
tpiA	-4.11748	0.0186655	energy metabolism	PA4748	NHmuc_04936
NHmuc_04940	-4.55669	0.0119074	Ribosome structure/function	PA4752	NHmuc_04940
NHmuc_04941	-3.6003	0.0280467	RNA Processing and degradation	PA4753	NHmuc_04941
NHmuc_04942	-3.25548	0.00327186	transport, Secretion, export	PA4754	NHmuc_04942
NHmuc_04945	-2.95853	0.0257313	protein and amino acid biosynthesis and metabolism	PA4757	NHmuc_04945
NHmuc_04946	-9.04242	0.000270892	nucleotide biosynthesis	PA4758	NHmuc_04946
NHmuc_04947	-6.76236	0.000318762	hypothetical, unclassified, unknown		NHmuc_04947
dapB	-17.0357	2.75982e-06	energy metabolism	PA4759	NHmuc_04948
dnaJ	-11.9523	7.45465e-05	Heat Shock and chaperones	PA4760	NHmuc_04949
NHmuc_04950	-17.5924	3.34419e-06	Heat Shock and chaperones	PA4761	NHmuc_04950
grpE	-25.132	1.22598e-07	Heat Shock and chaperones	PA4762	NHmuc_04951
NHmuc_04967	2.16152	0.0196556	transcription regulator	PA4778	NHmuc_04967
fdnH	2.93808	0.000917438	protein and amino acid biosynthesis and metabolism	PA4811	NHmuc_05001
NHmuc_05019	-3.20648	0.00132984	hypothetical, unclassified, unknown	PA4826	NHmuc_05019
NHmuc_05036	-4.47905	0.00822039	hypothetical, unclassified, unknown	PA4842	NHmuc_05036
NHmuc_05037	-7.99255	0.000433862	hypothetical, unclassified, unknown	PA1387	NHmuc_05037
accB	-3.11167	0.00183222	energy metabolism	PA4847	NHmuc_05042
NHmuc_05046	-3.1121	0.0168343	transcription regulator	PA4851	NHmuc_05046
NHmuc_05065	-3.2155	0.0153937	transcription regulator	PA4870	NHmuc_05065
NHmuc_05073	-9.2149	0.000376385	transcription regulator	PA4878	NHmuc_05073
NHmuc_05135	-4.09567	0.0142086	nucleotide biosynthesis	PA4938	NHmuc_05135
hisZ	-5.57518	0.00115036	energy metabolism	PA4939	NHmuc_05136
NHmuc_05137	-6.16245	0.000551741	transport, Secretion, export	PA4940	NHmuc_05137
NHmuc_05140	-6.88328	0.00120412	energy metabolism	PA4943	NHmuc_05140
NHmuc_05141	-7.21777	0.0025863	transcription regulator	PA4944	NHmuc_05141
NHmuc_05167	-2.38749	0.0258057	energy metabolism	PA4970	NHmuc_05167
aspP	-3.5772	0.00561675	energy metabolism	PA4971	NHmuc_05168
NHmuc_05205	-2.19077	0.0388187	energy metabolism	PA5007	NHmuc_05205
NHmuc_05206	-2.80493	0.0106765	Cell Wall/LPS/Capsule	PA5008	NHmuc_05206
waaP	-3.84714	0.0121568	Secreted Factors (Virulence factors, toxins, biofilm enzymes, alginate)	PA5009	NHmuc_05207
waaG	-5.27457	0.00410221	Protein and amino acid biosynthesis and metabolism	PA5010	NHmuc_05208
NHmuc_05225	2.71789	0.00737516	oxidative stress	PA5027	NHmuc_05225
gltB	-3.8655	0.0195708	protein and amino acid biosynthesis and metabolism	PA5036	NHmuc_05234
hslV	-16.883	4.13225e-07	Heat Shock and chaperones	PA5053	NHmuc_05252
hslU	-9.18829	6.72388e-05	Heat Shock and chaperones	PA5054	NHmuc_05253
NHmuc_05272	-3.76701	0.0350084	hypothetical, unclassified, unknown	PA5073	NHmuc_05272
NHmuc_05275	-3.25781	0.0279883	transport, Secretion, export	PA5076	NHmuc_05275
mdoD	-3.71914	0.0246559	energy metabolism	PA5078	NHmuc_05277
blc	-3.76603	0.0047233	Cell Wall/LPS/Capsule	PA5107	NHmuc_05306
NHmuc_05307	-2.29274	0.0192088	Cell Wall/LPS/Capsule	PA5108	NHmuc_05307
fbp	-3.89865	0.0314135	energy metabolism	PA5110	NHmuc_05309
glnA	-12.301	5.84838e-06	protein and amino acid biosynthesis and metabolism	PA5119	NHmuc_05318
ntrB	-3.18665	0.0165386	two-component regulatory system	PA5124	NHmuc_05323
NHmuc_05324	-2.76813	0.0304349	Protein and amino acid biosynthesis and metabolism	PA5125	NHmuc_05324
grx	-3.90995	0.00583826	energy metabolism	PA5129	NHmuc_05328
rmlD	2.47758	0.0170856	fatty acid, phospholipid and rhamnolipid metabolism	PA5162	NHmuc_05365
rmlA	2.54899	0.0121568	Energy metabolism	PA5163	NHmuc_05366
rmlC	3.17366	0.000153815	nucleotide biosynthesis	PA5164	NHmuc_05367
arcA	2.73831	0.0273603	protein and amino acid biosynthesis and metabolism	PA5171	NHmuc_05374
NHmuc_05385	-29.3165	8.47921e-08	transport, Secretion, export	PA5182	NHmuc_05385
NHmuc_05386	-9.14206	1.58886e-08	DNA replication, recombination, modification and repair	PA5183	NHmuc_05386
pckA	-5.87022	0.00526527	energy metabolism	PA5192	NHmuc_05396
gcvH1	-2.56136	0.0304349	Protein and amino acid biosynthesis and metabolism	PA5214	NHmuc_05418
NHmuc_05424	2.90413	0.000363344	hypothetical, unclassified, unknown	PA5220	NHmuc_05424
NHmuc_05425	2.12857	0.0128579	oxidative stress	PA5221	NHmuc_05425
NHmuc_05426	2.09005	0.0141577	transcription regulator	PA5426	NHmuc_05426
NHmuc_05431	-5.02937	0.000703254	cell division	PA5227	NHmuc_05431
NHmuc_05433	-3.16237	0.0348478	energy metabolism	PA5228	NHmuc_05433
rho	-5.72524	0.00374914	transcription regulator	PA5239	NHmuc_05445
NHmuc_05446	-8.2502	0.000317519	hypothetical, unclassified, unknown		NHmuc_05446
hemC	-3.88643	0.0338386	iron acquisition/virulence	PA5260	NHmuc_05468
lppL	-8.13678	0.000908998	Cell Wall/LPS/Capsule	PA5276	NHmuc_05485
NHmuc_05512	2.84809	0.000700034	nucleotide biosynthesis	PA5222	NHmuc_05512
NHmuc_05515	-2.89695	0.0270476	Cell Wall/LPS/Capsule	PA5306	NHmuc_05515
pyrE	-3.6691	0.0221373	nucleotide biosynthesis	PA5331	NHmuc_05540
rph	-4.69455	0.00676494	RNA Processing and degradation	PA5334	NHmuc_05543
yicC	-2.77536	0.0104848	hypothetical, unclassified, unknown	PA5335	NHmuc_05544
gmk	-2.29501	0.025427	nucleotide biosynthesis	PA5336	NHmuc_05545
NHmuc_05568	2.20697	0.0132879	Secreted Factors (Virulence factors, toxins, biofilm enzymes, alginate)	PA5359	NHmuc_05568
betA	-5.34622	0.00308958	protein and amino acid biosynthesis and metabolism	PA5372	NHmuc_05586
betB	-4.3287	0.0170856	energy metabolism	PA5373	NHmuc_05587
NHmuc_05650	-7.9844	0.00117319	energy metabolism	PA5435	NHmuc_05650
NHmuc_05652	-4.52519	0.0107012	transcription regulator	PA5437	NHmuc_05652
NHmuc_05654	-8.26164	0.000820513	transcription regulator	PA5438	NHmuc_05654
NHmuc_05663	4.72844	7.08974e-05	hypothetical, unclassified, unknown	PA5446	NHmuc_05663
NHmuc_05677	3.49745	2.18019e-05	hypothetical, unclassified, unknown	PA5460	NHmuc_05677
NHmuc_05697	2.08984	0.0381668	Secreted Factors (Virulence factors, toxins, biofilm enzymes, alginate)	PA5481	NHmuc_05697
cc4	-3.72549	0.0382646	energy metabolism	PA5490	NHmuc_05706
NHmuc_05707	-4.71263	0.00221205	energy metabolism	PA5491	NHmuc_05707
engB	-5.49646	0.00186099	Ribosome structure/function	PA5492	NHmuc_05708
NHmuc_05719	-4.16032	0.00401806	Cell Wall/LPS/Capsule	PA5502	NHmuc_05719
NHmuc_05743	-4.08774	0.000687276	transcription regulator	PA5525	NHmuc_05743
NHmuc_05744	-17.3035	5.76107e-05	Cell Wall/LPS/Capsule	PA5526	NHmuc_05744
NHmuc_05746	-3.98568	0.0370721	transport, Secretion, export	PA5528	NHmuc_05746
NHmuc_05751	-3.77054	0.012086	energy metabolism	PA5533	NHmuc_05751
NHmuc_05764	3.7643	0.0119485	fatty acid, phospholipid and rhamnolipid metabolism	PA5546	NHmuc_05764
glmR	-2.25363	0.0350359	transcription regulator	PA5550	NHmuc_05768
atpH	-3.59237	0.0362525	energy metabolism	PA5557	NHmuc_05775
atpF	-3.91481	0.0172234	energy metabolism	PA5558	NHmuc_05776
atpB	-3.83683	0.0235369	energy metabolism	PA5560	NHmuc_05778
